# Supplementary material for: The clinical significance of endoplasmic reticulum stress related genes in non-small cell lung cancer and analysis of single nucleotide polymorphism for CAV1
Source: Front Mol Biosci. 2024 Aug 6;11:1414164. doi: 10.3389/fmolb.2024.1414164 (PMC11334084; doi:10.3389/fmolb.2024.1414164)
Supplement: Supplementary file 1 [file Table1.xlsx]

## Sheet: Sheet1
Supplementary Table 1. Distribution of ERSS in different clinical features of NSCLC patients.
	ERSS
Clinical features	Total	High	Low	P
	(N=943)	(N=510)	(N=433)
Age
<60	216 (22.9%)	121 (23.7%)	95 (21.9%)	0.567
≥60	727 (77.1%)	389 (76.3%)	338 (78.1%)
Gender
Male	564 (59.8%)	329 (64.5%)	235 (54.3%)	0.002
Female	379 (40.2%)	181 (35.5%)	198 (45.7%)
Stage
I	486 (51.5%)	239 (46.9%)	247 (57.0%)	0.016
II	255 (27.0%)	151 (29.6%)	104 (24.0%)
III	159 (16.9%)	97 (19.0%)	62 (14.3%)
IV	32 (3.4%)	19 (3.7%)	13 (3.0%)
Unknown	11 (1.2%)	4 (0.8%)	7 (1.6%)
T
T1	264 (28.0%)	110 (21.6%)	154 (35.6%)	<0.001
T2	530 (56.2%)	317 (62.2%)	213 (49.2%)
T3	106 (11.2%)	61 (12.0%)	45 (10.4%)
T4	40 (4.2%)	21 (4.1%)	19 (4.4%)
Unknown	3 (0.3%)	1 (0.2%)	2 (0.5%)
N
N0	605 (64.2%)	304 (59.6%)	301 (69.5%)	0.014
N1	208 (22.1%)	128 (25.1%)	80 (18.5%)
N2	107 (11.3%)	67 (13.1%)	40 (9.2%)
N3	7 (0.7%)	4 (0.8%)	3 (0.7%)
Unknown	16 (1.7%)	7 (1.4%)	9 (2.1%)
M
M0	695 (73.7%)	379 (74.3%)	316 (73.0%)	0.539
M1	31 (3.3%)	19 (3.7%)	12 (2.8%)
Unknown	217 (23.0%)	112 (22.0%)	105 (24.2%)
Smoking a
1	84 (8.9%)	37 (7.3%)	47 (10.9%)	0.003
2	231 (24.5%)	149 (29.2%)	82 (18.9%)
3	199 (21.1%)	96 (18.8%)	103 (23.8%)
4	394 (41.8%)	213 (41.8%)	181 (41.8%)
5	9 (1.0%)	4 (0.8%)	5 (1.2%)
Unknown	26 (2.8%)	11 (2.2%)	15 (3.5%)
Status
Alive	670 (71.0%)	327 (64.1%)	343 (79.2%)	<0.001
Dead	273 (29.0%)	183 (35.9%)	90 (20.8%)
a：In smoking, "1" represented a person who had never smoked, "2" represented a current smoker, "3" represented a person who had quitted smoking for more than 15 years, "4" represented a person who had quitted smoking for less than 15 years, and "5" represented an unknown time of quitting smoking

## Sheet: Sheet2
Supplementary Table 2. Distribution of ERSS in different clinical features of NSCLC patients in the GEO validation dataset.
	ERSS
Clinical features	Total	High	Low	P
	(N=438)	(N=305)	(N=133)
Age
<60	122 (27.9%)	81 (26.6%)	41 (30.8%)	0.423
≥60	316 (72.1%)	224 (73.4%)	92 (69.2%)
Gender
Male	235 (53.7%)	178 (58.4%)	57 (42.9%)	0.004
Female	203 (46.3%)	127 (41.6%)	76 (57.1%)
Stage
I	244 (55.7%)	149 (48.9%)	95 (71.4%)	<0.001
II	77 (17.6%)	58 (19.0%)	19 (14.3%)
III	111 (25.3%)	94 (30.8%)	17 (12.8%)
IV	5 (1.1%)	4 (1.3%)	1 (0.8%)
Unknown	1 (0.2%)	0 (0%)	1 (0.8%)
Smoking b
1	26 (5.9%)	11 (3.6%)	15 (11.3%)	0.004
2	233 (53.2%)	171 (56.1%)	62 (46.6%)
Unknown	179 (40.9%)	123 (40.3%)	56 (42.1%)
Status
Alive	261 (59.6%)	161 (52.8%)	100 (75.2%)	<0.001
Dead	177 (40.4%)	144 (47.2%)	33 (24.8%)
b：In the GEO validation dataset, "1" represented non-smokers who had never smoked, and "2" represented patients with smoking experience

## Sheet: Sheet3
Supplementary Table 3. Clinical features of research subjects.
Clinical features	Cases N=467 (%)	Controls N=395(%)	P
Age	56.8±11.4 (IQR=17)	56.1±11.6 (IQR=18)	0.398
Age
＜60	253(54.2)	216(54.7)	0.881
≥60	214(45.8)	179(45.3)
Pathological type			-
LUAD	371(79.4)	-
LUSC	96(20.6)	-
Family history of cancer a			0.221
+	36(14.9)	30(11.3)
-	205(85.1)	236(88.7)
Passive smokinga			0.54
+	137(56.8)	144(54.1)
-	104(43.2)	122(45.9)
Cooking oil expourea			0.002
+	89(36.9)	65(24.4)
-	152(63.1)	201(75.6)
a represented that there were some missing data

## Sheet: Sheet4
Supplementary Table 4. Relationship between rs3779514 polymorphism and risk of NSCLC occurrence.
rs3779514	Cases N(%)	Controls N(%)	β(Se)	OR(95%CI)	P
Relationship between rs3779514 polymorphism and risk of NSCLC occurrence.
CC	433(92.7)	349(88.4)	0(ref)	1.00(ref)	-
CT+TT	34(7.3)	46(11.6)	-0.518(0.237)	0.596(0.374-0.949)	0.029
CT+TTb	34(7.3)	46(11.6)	-0.516(0.237)	0.597(0.375-0.951)	0.03
C	900(96.4)	743(94.1)	0(ref)	1.00(ref)	-
T	34(3.6)	47(5.9)	-0.515(0.231)	0.597(0.380-0.938)	0.025
Relationship between rs3779514 polymorphism and susceptibility to different pathological types of NSCLC.
LUAD
CC	340(91.6)	349(88.4)	0(ref)	1.00(ref)	-
CT+TT	31(8.4)	46(11.6)	-0.369(0.245)	0.692(0.428-1.117)	0.132
CT+TTb	31(8.4)	46(11.6)	-0.368(0.245)	0.692(0.429-1.118)	0.133
C	711(95.8)	743(94.1)	0(ref)	1.00(ref)	-
T	31(4.2)	47(5.9)	-0.372(0.237)	0.689(0.433-1.097)	0.117
LUSC
CC	93(96.9)	349(88.4)	0(ref)	1.00(ref)	-
CT+TT	3(3.1)	46(11.6)	-1.408(0.607)	0.245(0.074-0.805)	0.02
CT+TTb	3(3.1)	46(11.6)	-1.389(0.608)	0.249(0.076-0.821)	0.022
C	189(98.4)	743(94.1)	0(ref)	1.00(ref)	-
T	3(1.6)	47(5.9)	-1.383(0.601)	0.251(0.077-0.815)	0.021
Relationship between rs3779514 polymorphism and risk of NSCLC in different age groups.
＜60 years old
CC	237(93.7)	188(87.0)	0(ref)	1.00(ref)	-
CT+TT	16(6.3)	28(13.0)	-0.791(0.328)	0.453(0.238-0.863)	0.016
C	490(96.8)	403(93.3)	0(ref)	1.00(ref)	-
T	16(3.2)	29(6.7)	-0.790(0.319)	0.454(0.243-0.847)	0.013
≥60 years old
CC	196(91.6)	161(89.9)	0(ref)	1.00(ref)	-
CT+TT	18(8.4)	18(10.1)	-0.197(0.350)	0.821(0.414-1.631)	0.574
C	410(95.8)	340(95.0)	0(ref)	1.00(ref)	-
T	18(4.2)	18(5.0)	-0.187(0.341)	0.829(0.425-1.619)	0.583
Relationship between rs3779514 polymorphism and susceptibility to NSCLC with or without a family history of cancer.
with a family history of cancer
CC	33(91.7)	29(96.7)	0(ref)	1.00(ref)	-
CT+TT	3(8.3)	1(3.3)	0.969(1.182)	2.636(0.260-26.760)	0.412
CT+TTb	3(8.3)	1(3.3)	0.573(1.216)	1.774(0.164-19.221)	0.637
C	69(95.8)	59(98.3)	0(ref)	1.00(ref)	-
T	3(4.2)	1(1.7)	0.942(1.168)	2.565(0.260-25.324)	0.42
without a family history of cancer
CC	186(90.7)	207(87.7)	0(ref)	1.00(ref)	-
CT+TT	19(9.3)	29(12.3)	-0.316(0.312)	0.729(0.396-1.344)	0.311
CT+TTb	19(9.3)	29(12.3)	-0.318(0.312)	0.727(0.394-1.342)	0.308
C	391(95.4)	443(93.9)	0(ref)	1.00(ref)	-
T	19(4.6)	29(6.1)	-0.298(0.303)	0.742(0.410-1.345)	0.326
Relationship between rs3779514 polymorphism and susceptibility to NSCLC with or without passive smoking.
with passive smoking
CC	125(91.2)	127(88.2)	0(ref)	1.00(ref)	-
CT+TT	12(8.8)	17(11.8)	-0.332(0.398)	0.717(0.329-0.156)	0.403
CT+TTb	12(8.8)	17(11.8)	-0.355(0.399)	0.701(0.321-1.533)	0.374
C	262(95.6)	271(94,1)	0(ref)	1.00(ref)	-
T	12(4.4)	17(5.9)	-0.315(0.387)	0.730(0.342-1.558)	0.416
without passive smoking
CC	94(90.4)	109(89.3)	0(ref)	1.00(ref)	-
CT+TT	10(9.6)	13(10.7)	-0.114(0.444)	0.892(0.374-2.128)	0.797
CT+TTb	10(9.6)	13(10.7)	-0.123(0.445)	0.885(0.369-2.118)	0.783
C	198(95.2)	231(94.7)	0(ref)	1.00(ref)	-
T	10(4.8)	13(5.3)	-0.108(0.432)	0.897(0.385-2.091)	0.802
b represented the result adjusted by age

## Sheet: Sheet5
Supplementary Table 5. Crossover analysis of rs3779514 polymorphism and exposure to cooking oil.
rs3779514	Cooking oil	Cases	Controls	β(Se)	OR(95%CI)	P
CT+TT	+	14	22	0(ref)	1.00(ref)	-
CC	-	138	179	0.192(0.360)	1.211(0.598-2.454)	0.594
				0.205(0.361)b	1.228(0.605-2.491)b	0.569b
CT+TT	+	8	8	0.452(0.606)	1.571(0.479-5.151)	0.456
				0.445(0.606)b	1.561(0.476-5.119)b	0.463b
CC	-	81	57	0.803(0.383)	2.233(1.054-4.732)	0.036
				0.813(0.384)b	2.254(1.063-4.781)b	0.034b
b represented the result adjusted by age

## Sheet: Sheet6
Supplementary Table 6. Single nucleotide polymorphism data and clinical characteristics of study subjects.
id	Histology	group	age	rs3779514	fuel	oil	cancer_history	passive-smoking	income	edu		CLI	T	N	M	Statu	DURATION
SJ001	adeno	case	49	CC	1	1	0	1	700	2		3	1	2	0	0	3017
SJ002	adeno	case	58	CC	.	.	.	.	.	.		3	2	2	0	1	2981
SJ003	adeno	case	55	CC	.	.	.	.	.	.		1	2	0	0	0	2838
SJ004	adeno	case	55	CC	.	.	.	.	.	.		1	3	0	0	0	2526
SJ005	adeno	case	39	CC	.	.	.	.	.	.		2	2	1	0	0	2496
SJ006	adeno	case	57	CC	.	.	.	.	.	.		3	2	2	0	1	2424
SJ007	adeno	case	60	CC	.	.	.	.	.	.		1	1	0	0	0	2284
SJ008	adeno	case	65	CC	0	1	0	1	400	2		1	1	0	0	0	2284
SJ009	adeno	case	62	CC	0	0	0	1	1500	3		2	2	1	0	0	2249
SJ010	adeno	case	57	CC	.	.	.	.	.	.		3	3	0	0	1	2050
SJ011	adeno	case	30	CC	0	0	0	0	1000	3		2	3	0	0	0	1950
SJ012	adeno	case	47	CC	0	1	0	1	1800	2		2	2	0	0	0	1948
SJ013	adeno	case	57	CC	.	.	.	.	.	.		2	2	2	2	0	1885
SJ014	adeno	case	57	CC	.	.	.	.	.	.		2	2	1	0	1	1826
SJ015	adeno	case	39	CC	.	.	.	.	.	.		3	3	1	0	1	1738
SJ016	adeno	case	60	CC	0	0	1	0	500	3		3	3	1	0	1	1701
SJ017	adeno	case	43	CC	0	0	0	0	700	3		3	3	2	0	1	1638
SJ018	adeno	case	46	CC	.	.	.	.	.	.		1	2	0	0	0	1602
SJ019	adeno	case	56	CC	.	.	.	.	.	.		1	1	0	0	0	1599
SJ020	adeno	case	62	CC	0	1	0	0	.	3		2	2	0	0	0	1572
SJ021	adeno	case	55	CT	.	.	.	.	.	.		2	3	0	0	1	1548
SJ022	adeno	case	57	CC	1	1	0	0	1000	2		2	3	0	0	1	1548
SJ023	adeno	case	60	CC	1	0	0	1	900	3		2	3	0	0	1	1548
SJ024	adeno	case	58	CC	0	1	0	1	400	2		2	2	1	0	1	1461
SJ025	adeno	case	58	CC	0	1	1	1	100	2		3	2	0	0	0	1451
SJ026	adeno	case	65	CC	0	0	0	0	500	2		2	3	1	0	1	1378
SJ027	adeno	case	56	CC	.	.	.	.	.	.		3	2	0	0	1	1371
SJ028	adeno	case	49	CT	0	0	0	1	.	2		2	2	1	0	1	1369
SJ029	adeno	case	45	CC	.	.	.	.	.	.		2	2	0	0	0	1360
SJ030	adeno	case	65	CC	0	0	0	0	500	3		1	1	0	0	0	1298
SJ031	adeno	case	56	CC	.	.	.	.	.	.		2	2	0	0	1	1283
SJ032	adeno	case	23	CT	1	0	0	0	700	2		1	1	0	0	0	1270
SJ033	adeno	case	54	CC	0	0	0	1	600	3		3	3	1	0	1	1249
SJ034	adeno	case	60	CC	.	.	.	.	.	.		1	2	0	0	0	1242
SJ035	adeno	case	52	CC	0	1	0	1	800	2		2	2	0	0	0	1177
SJ036	adeno	case	52	CC	.	.	.	.	.	.		2	2	0	0	0	1177
SJ037	adeno	case	50	CC	0	1	0	1	1200	2		2	2	0	0	1	1128
SJ038	adeno	case	60	CC	0	0	0	0	300	2		3	2	0	0	1	1116
SJ039	adeno	case	65	CC	0	1	0	1	1000	3		1	2	0	0	0	1034
SJ040	adeno	case	52	CC	0	0	0	1	400	4		3	2	2	0	1	1021
SJ041	adeno	case	60	CC	1	0	0	1	750	2		2	3	2	0	1	979
SJ042	adeno	case	44	CC	0	1	0	0	150	4		2	2	0	0	1	937
SJ043	adeno	case	44	CC	.	.	.	.	.	.		2	2	0	0	0	937
SJ044	adeno	case	62	CC	1	0	0	0	500	2		3	3	1	0	1	867
SJ045	adeno	case	60	CC	0	0	1	0	1250	3		3	3	2	0	1	855
SJ046	adeno	case	65	CT	0	1	0	0	.	3		3	3	2	0	1	855
SJ047	adeno	case	51	CC	1	0	0	1	1000	3		1	1	0	0	0	854
SJ048	adeno	case	71	CT	0	1	0	0	900	4		2	2	0	0	1	852
SJ049	adeno	case	57	CC	.	.	.	.	.	.		3	2	2	0	1	838
SJ050	adeno	case	62	CC	0	0	0	1	1000	2		2	2	0	0	0	835
SJ051	adeno	case	54	CT	.	.	.	.	.	.		3	3	2	0	1	792
SJ052	adeno	case	55	CC	.	.	.	.	.	.		1	1	0	0	0	792
SJ053	adeno	case	60	CC	0	0	0	1	400	2		2	2	1	0	1	779
SJ054	adeno	case	56	CC	.	.	.	.	.	.		3	3	1	0	1	772
SJ055	adeno	case	33	CC	0	1	0	0	800	4		2	2	0	0	1	769
SJ056	adeno	case	60	CC	.	.	.	.	.	.		3	2	2	0	1	758
SJ057	adeno	case	65	CC	0	0	0	0	150	1		3	3	1	0	1	753
SJ058	adeno	case	44	CC	.	.	.	.	.	.		1	1	0	0	0	751
SJ059	adeno	case	40	CC	1	0	1	0	1000	3		3	3	2	0	1	748
SJ060	adeno	case	64	CC	0	1	0	0	.	2		2	1	1	0	1	733
SJ061	adeno	case	69	CC	0	1	0	1	1000	1		3	2	2	0	1	733
SJ062	adeno	case	55	CC	.	.	.	.	.	.		2	2	1	0	1	727
SJ063	adeno	case	55	CC	.	.	.	.	.	.		3	2	2	0	1	725
SJ064	adeno	case	26	CC	.	.	.	.	.	.		2	2	1	0	1	713
SJ065	adeno	case	65	CC	1	1	0	1	200	2		3	2	1	0	1	700
SJ066	adeno	case	56	CC	1	1	0	1	.	4		2	2	1	0	1	668
SJ067	adeno	case	47	CC	0	0	1	1	.	2		2	2	0	0	1	665
SJ068	adeno	case	49	CC	0	1	0	0	400	4		2	2	1	0	1	665
SJ069	adeno	case	51	CC	.	.	.	.	.	.		3	2	2	0	0	627
SJ070	adeno	case	68	CC	0	1	0	1	400	2		3	4	2	0	0	626
SJ071	adeno	case	54	CC	.	.	.	.	.	.		4	3	1	1	1	605
SJ072	adeno	case	46	CC	.	.	.	.	.	.		3	2	2	0	1	602
SJ073	adeno	case	48	CC	.	.	.	.	.	.		4	2	1	1	1	598
SJ074	adeno	case	38	CC	0	1	0	0	500	4		3	3	2	0	1	577
SJ075	adeno	case	49	CC	0	0	0	0	.	2		3	3	2	2	1	573
SJ076	adeno	case	54	CC	0	0	1	1	800	2		3	3	2	0	1	569
SJ077	adeno	case	66	CT	0	0	0	1	1500	3		2	2	1	0	1	557
SJ078	adeno	case	61	CC	0	0	1	0	1600	2		1	1	1	0	9	556
SJ079	adeno	case	48	CC	.	.	.	.	.	.		3	3	2	0	1	553
SJ080	adeno	case	42	CC	.	.	.	.	.	.		3	3	1	0	1	548
SJ081	adeno	case	60	CC	0	1	0	0	300	1		3	3	1	0	1	547
SJ082	adeno	case	65	CC	0	1	0	1	300	2		3	2	1	0	1	546
SJ083	adeno	case	38	CT	1	0	0	1	350	2		2	2	0	0	1	538
SJ084	adeno	case	28	CC	0	0	0	1	.	3		2	2	0	0	1	520
SJ085	adeno	case	34	CC	0	1	0	0	450	1		3	3	2	0	1	517
SJ086	adeno	case	38	CC	.	.	.	.	.	.		2	2	0	0	1	512
SJ087	adeno	case	34	CC	0	1	0	0	1000	2		1	1	0	0	1	504
SJ088	adeno	case	48	CC	0	1	0	0	500	1		2	2	1	0	0	496
SJ089	adeno	case	56	CC	1	1	0	1	550	1		3	3	2	1	1	496
SJ090	adeno	case	65	CC	.	.	.	.	.	.		3	2	2	0	1	468
SJ091	adeno	case	65	CC	.	.	.	.	.	.		2	3	0	0	1	467
SJ092	adeno	case	52	CC	1	1	0	0	500	4		3	2	2	0	1	465
SJ093	adeno	case	43	CC	.	.	.	.	.	.		3	3	2	0	1	448
SJ094	adeno	case	65	CC	1	0	0	0	700	4		3	2	2	0	1	441
SJ095	adeno	case	51	CC	1	1	0	1	600	4		3	3	0	0	1	437
SJ096	adeno	case	40	CC	0	0	0	0	400	1		3	3	0	0	1	436
SJ097	adeno	case	53	CC	.	.	.	.	.	.		4	1	1	0	1	431
SJ098	adeno	case	42	CC	.	.	.	.	.	.		3	4	2	0	1	422
SJ099	adeno	case	44	CC	0	0	1	0	.	2		3	4	2	0	1	422
SJ100	adeno	case	60	CT	0	1	0	1	150	2		3	3	1	0	1	399
SJ101	adeno	case	59	CC	0	1	1	1	700	3		3	2	2	0	1	397
SJ102	adeno	case	48	CC	1	1	0	1	800	3		3	3	2	0	1	378
SJ103	adeno	case	53	CC	1	0	0	0	650	2		3	2	2	0	1	378
SJ104	adeno	case	53	CC	.	.	.	.	.	.		2	2	1	0	1	374
SJ105	adeno	case	58	CC	0	1	0	1	800	4		3	3	1	0	1	372
SJ106	adeno	case	56	CC	1	0	0	1	.	3		3	3	2	0	1	368
SJ107	adeno	case	60	CC	0	0	0	0	800	2		3	3	0	1	0	366
SJ108	adeno	case	62	CC	1	1	0	0	700	3		3	3	1	1	1	365
SJ109	adeno	case	52	CC	0	0	0	0	500	2		4	2	2	1	1	355
SJ110	adeno	case	38	CC	0	0	0	1	700	4		2	3	2	0	1	354
SJ111	adeno	case	65	CC	.	.	.	.	.	.		1	1	1	0	1	353
SJ112	adeno	case	47	CC	.	.	.	.	.	.		3	3	2	0	1	335
SJ113	adeno	case	67	CC	1	1	1	1	1000	3		3	3	1	0	1	335
SJ114	adeno	case	48	CC	0	1	1	1	.	3		3	3	2	0	1	334
SJ115	adeno	case	55	CC	1	0	0	1	300	2		3	3	2	0	1	334
SJ116	adeno	case	56	CC	0	0	0	1	1000	2		3	3	2	0	1	334
SJ117	adeno	case	53	CC	.	.	.	.	.	.		3	3	2	0	1	333
SJ118	adeno	case	48	CC	.	.	.	.	.	.		3	3	2	0	1	332
SJ119	adeno	case	48	CC	0	0	0	1	300	2		3	3	2	0	1	332
SJ120	adeno	case	59	CC	1	0	0	0	2100	3		2	3	1	0	1	330
SJ121	adeno	case	59	CC	.	.	.	.	.	.		3	2	2	0	1	329
SJ122	adeno	case	38	CC	.	.	.	.	.	.		3	3	2	0	1	324
SJ123	adeno	case	46	CT	.	.	.	.	.	.		3	1	2	0	1	319
SJ124	adeno	case	28	CT	1	0	0	1	500	4		3	3	1	0	1	312
SJ125	adeno	case	60	CC	1	1	0	1	300	2		3	2	2	0	1	312
SJ126	adeno	case	48	CC	.	.	.	.	.	.		3	3	1	0	1	310
SJ127	adeno	case	58	CT	0	0	0	0	250	1		3	3	2	1	1	306
SJ128	adeno	case	39	CC	.	.	.	.	.	.		3	3	2	0	1	305
SJ129	adeno	case	53	CC	.	.	.	.	.	.		2	2	1	0	0	296
SJ130	adeno	case	24	CC	.	.	.	.	.	.		3	2	2	0	1	295
SJ131	adeno	case	38	CT	0	1	1	0	1800	2		3	3	2	0	1	287
SJ132	adeno	case	43	CC	.	.	.	.	.	.		3	3	3	0	1	287
SJ133	adeno	case	46	CC	.	.	.	.	.	.		4	4	3	1	1	278
SJ134	adeno	case	52	CC	0	0	0	0	1000	4		3	3	1	0	1	278
SJ135	adeno	case	48	CC	0	0	0	1	.	2		3	3	2	0	1	276
SJ136	adeno	case	49	CC	.	.	.	.	.	.		2	1	0	0	1	276
SJ137	adeno	case	36	CC	1	0	0	1	500	2		4	2	1	1	1	272
SJ138	adeno	case	55	CC	.	.	.	.	.	.		3	3	2	0	1	268
SJ139	adeno	case	54	CC	.	.	.	.	.	.		2	2	1	0	1	259
SJ140	adeno	case	57	CC	0	0	0	0	800	1		3	1	2	0	1	259
SJ141	adeno	case	46	CC	0	0	1	1	500	2		3	3	2	0	1	258
SJ142	adeno	case	48	CC	0	0	0	0	330	2		3	4	1	0	1	258
SJ143	adeno	case	42	CC	0	0	0	0	500	3		2	2	0	1	1	251
SJ144	adeno	case	42	CC	.	.	.	.	.	.		3	3	1	0	1	249
SJ145	adeno	case	35	CC	0	0	0	1	600	3		3	2	2	0	1	248
SJ146	adeno	case	45	CC	0	0	0	0	300	2		3	2	2	0	1	246
SJ147	adeno	case	59	CC	1	1	0	1	800	2		3	3	1	0	1	246
SJ148	adeno	case	49	CC	1	0	0	1	500	2		3	2	2	0	1	245
SJ149	adeno	case	51	CC	.	.	.	.	.	.		3	3	1	0	1	244
SJ150	adeno	case	33	CC	0	1	0	1	400	2		3	3	2	0	1	241
SJ151	adeno	case	45	CC	1	0	0	1	70	3		4	3	2	0	1	239
SJ152	adeno	case	37	CC	.	.	.	.	.	.		3	4	1	0	1	238
SJ153	adeno	case	47	CC	0	1	1	1	.	2		3	2	2	0	1	232
SJ154	adeno	case	50	CC	.	.	.	.	.	.		4	2	3	2	1	229
SJ155	adeno	case	35	CC	.	.	.	.	.	.		2	2	0	0	1	221
SJ156	adeno	case	55	CC	1	0	0	1	500	2		3	3	2	0	1	218
SJ157	adeno	case	55	CC	.	.	.	.	.	.		3	3	0	0	1	216
SJ158	adeno	case	38	CC	1	0	0	1	400	2		2	3	2	1	1	212
SJ159	adeno	case	59	CC	.	.	.	.	.	.		3	3	2	0	1	209
SJ160	adeno	case	50	CC	.	.	.	.	.	.		3	3	1	0	1	207
SJ161	adeno	case	37	CC	1	0	0	1	200	2		3	3	0	0	1	206
SJ162	adeno	case	59	CC	.	.	.	.	.	.		3	3	2	1	1	206
SJ163	adeno	case	50	CC	1	0	0	1	700	3		1	2	0	0	1	200
SJ164	adeno	case	45	CC	0	0	0	0	.	4		3	2	2	0	1	193
SJ165	adeno	case	53	CC	1	0	0	1	160	3		3	3	2	0	1	193
SJ166	adeno	case	59	CT	0	0	0	1	50	2		3	4	2	0	1	193
SJ167	adeno	case	44	CC	0	0	0	1	500	2		3	2	2	1	1	190
SJ168	adeno	case	44	CC	0	0	0	0	.	2		3	3	3	0	1	189
SJ169	adeno	case	54	CC	1	0	0	0	198	2		3	3	1	0	1	188
SJ170	adeno	case	42	CC	0	0	0	0	850	1		3	2	1	1	1	186
SJ171	adeno	case	52	CC	.	.	.	.	.	.		2	2	1	1	0	179
SJ172	adeno	case	37	CC	0	0	0	0	1000	3		3	3	2	1	1	177
SJ173	adeno	case	42	CC	0	0	0	1	500	2		3	3	2	0	1	175
SJ174	adeno	case	52	CC	.	.	.	.	.	.		2	2	1	0	1	174
SJ175	adeno	case	49	CC	0	0	0	0	900	2		2	3	0	0	1	173
SJ176	adeno	case	56	CC	.	.	.	.	.	.		3	3	1	0	1	173
SJ177	adeno	case	45	CC	1	0	1	1	1000	2		3	3	1	0	1	165
SJ178	adeno	case	66	CC	0	0	1	0	1500	2		3	3	2	0	1	163
SJ179	adeno	case	44	CC	0	1	0	1	.	3		3	2	1	0	1	160
SJ180	adeno	case	72	CC	0	1	1	1	200	2		2	2	1	0	1	158
SJ181	adeno	case	67	CC	0	1	1	0	.	2		3	3	0	0	1	157
SJ182	adeno	case	55	CC	0	0	0	1	.	2		3	3	2	0	1	154
SJ183	adeno	case	59	CC	1	1	0	0	1500	4		3	3	1	0	1	154
SJ184	adeno	case	50	CT	0	0	0	0	1500	3		2	2	0	1	0	153
SJ185	adeno	case	55	CC	0	0	0	0	1000	4		3	2	1	0	1	153
SJ186	adeno	case	56	CC	0	1	0	1	750	2		2	2	1	0	1	153
SJ187	adeno	case	45	CC	.	.	.	.	.	.		3	2	2	0	1	152
SJ188	adeno	case	55	CC	0	0	0	1	200	2		3	1	2	0	1	152
SJ189	adeno	case	51	CC	.	.	.	.	.	.		4	2	1	1	1	151
SJ190	adeno	case	53	CC	0	0	0	0	500	2		3	3	2	0	1	149
SJ191	adeno	case	54	CC	0	0	0	1	.	2		3	3	0	0	1	142
SJ192	adeno	case	59	CC	.	.	.	.	.	.		2	2	2	1	1	138
SJ193	adeno	case	55	CC	1	0	0	1	60	2		3	3	3	0	1	132
SJ194	adeno	case	61	CT	0	1	1	1	600	2		3	2	2	1	1	132
SJ195	adeno	case	65	CC	.	.	.	.	.	.		3	2	2	1	1	132
SJ196	adeno	case	67	CC	0	0	0	1	1200	2		3	4	2	0	1	128
SJ197	adeno	case	56	CT	1	0	0	1	.	3		3	2	3	0	1	127
SJ198	adeno	case	45	CC	0	1	1	0	1200	3		3	3	0	0	1	124
SJ199	adeno	case	54	CC	.	.	.	.	.	.		4	3	0	1	1	124
SJ200	adeno	case	50	CC	0	1	0	1	.	2		3	3	2	0	1	115
SJ201	adeno	case	53	CC	0	0	0	0	.	2		3	3	0	0	1	113
SJ202	adeno	case	66	CC	0	0	0	1	.	3		3	3	2	0	1	111
SJ203	adeno	case	43	CC	0	0	0	0	400	2		3	2	2	0	1	109
SJ204	adeno	case	47	CC	0	0	0	0	.	2		3	2	3	0	1	109
SJ205	adeno	case	53	CC	0	0	0	1	700	2		3	3	2	0	1	108
SJ206	adeno	case	41	CC	.	.	.	.	.	.		3	3	2	0	1	107
SJ207	adeno	case	52	CC	0	1	0	0	250	1		3	3	2	0	1	105
SJ208	adeno	case	49	CC	0	0	1	1	2000	3		3	2	1	0	1	103
SJ209	adeno	case	75	CC	1	0	0	1	300	1		3	2	1	0	1	102
SJ210	adeno	case	40	CT	0	1	0	0	700	3		4	3	2	1	1	96
SJ211	adeno	case	48	CC	1	0	0	1	.	2		3	2	3	0	1	91
SJ212	adeno	case	63	CC	0	0	0	1	200	2		3	3	0	0	1	88
SJ213	adeno	case	19	CC	.	.	.	.	.	.
SJ214	adeno	case	22	CC	0	0	0	0	500	2
SJ215	adeno	case	30	CC	.	.	.	.	.	.
SJ216	adeno	case	33	CC	0	1	0	0	370	2
SJ217	adeno	case	35	CC	0	1	0	1	.	1
SJ218	adeno	case	38	CC	.	.	.	.	.	.
SJ219	adeno	case	40	CC	0	0	0	0	300	2
SJ220	adeno	case	40	CC	.	.	.	.	.	.
SJ221	adeno	case	41	CC	.	.	.	.	.	.
SJ222	adeno	case	42	CC	.	.	.	.	.	.
SJ223	adeno	case	44	CC	.	.	.	.	.	.
SJ224	adeno	case	47	CC	.	.	.	.	.	.
SJ225	adeno	case	47	CC	.	.	.	.	.	.
SJ226	adeno	case	47	CC	.	.	.	.	.	.
SJ227	adeno	case	47	CT	.	.	.	.	.	.
SJ228	adeno	case	48	CC	.	.	.	.	.	.
SJ229	adeno	case	49	CC	.	.	.	.	.	.
SJ230	adeno	case	49	CC	.	.	.	.	.	.
SJ231	adeno	case	51	CC	.	.	.	.	.	.
SJ232	adeno	case	51	CC	.	.	.	.	.	.
SJ233	adeno	case	51	CC	.	.	.	.	.	.
SJ234	adeno	case	52	CC	.	.	.	.	.	.
SJ235	adeno	case	52	CC	.	.	.	.	.	.
SJ236	adeno	case	53	CC	.	.	.	.	.	.
SJ237	adeno	case	54	CC	.	.	.	.	.	.
SJ238	adeno	case	54	CC	.	.	.	.	.	.
SJ239	adeno	case	55	CC	.	.	.	.	.	.
SJ240	adeno	case	58	CC	0	1	1	1	700	2
SJ241	adeno	case	58	CC	.	.	.	.	.	.
SJ242	adeno	case	58	CC	.	.	.	.	.	.
SJ243	adeno	case	58	CT	.	.	.	.	.	.
SJ244	adeno	case	58	CC	.	.	.	.	.	.
SJ245	adeno	case	59	CC	.	.	.	.	.	.
SJ246	adeno	case	59	CC	.	.	.	.	.	.
SJ247	adeno	case	59	CC	.	.	.	.	.	.
SJ248	adeno	case	60	CC	.	.	.	.	.	.
SJ249	adeno	case	60	CC	.	.	.	.	.	.
SJ250	adeno	case	61	CT	0	0	0	0	500	2
SJ251	adeno	case	61	CC	.	.	.	.	.	.
SJ252	adeno	case	61	CC	0	0	0	1	100	2
SJ253	adeno	case	61	CC	1	1	1	1	1000	3
SJ254	adeno	case	61	CC	0	1	0	0	200	2
SJ255	adeno	case	61	CC	0	1	0	0	1500	2
SJ256	adeno	case	61	CC	.	.	.	.	.	.
SJ257	adeno	case	61	CC	.	.	.	.	.	.
SJ258	adeno	case	62	CC	0	0	0	0	700	4
SJ259	adeno	case	62	CC	0	0	0	0	400	2
SJ260	adeno	case	62	CC	1	0	0	0	950	2
SJ261	adeno	case	62	CC	.	.	.	.	.	.
SJ262	adeno	case	62	CC	1	0	0	1	800	1
SJ263	adeno	case	62	CC	0	0	0	0	500	3
SJ264	adeno	case	62	CC	.	.	.	.	.	.
SJ265	adeno	case	62	CC	.	.	.	.	.	.
SJ266	adeno	case	62	CC	.	.	.	.	.	.
SJ267	adeno	case	62	CC	.	.	.	.	.	.
SJ268	adeno	case	62	CC	.	.	.	.	.	.
SJ269	adeno	case	62	CC	.	.	.	.	.	.
SJ270	adeno	case	62	CC	.	.	.	.	.	.
SJ271	adeno	case	63	CC	.	.	.	.	.	.
SJ272	adeno	case	63	CC	0	0	0	1	1500	3
SJ273	adeno	case	63	CC	0	1	0	1	.	3
SJ274	adeno	case	63	CC	0	0	0	0	.	3
SJ275	adeno	case	63	CC	0	1	0	0	1000	4
SJ276	adeno	case	63	CC	.	.	.	.	.	.
SJ277	adeno	case	63	CT	0	0	0	1	.	3
SJ278	adeno	case	63	CC	0	0	0	1	300	2
SJ279	adeno	case	63	CC	.	.	.	.	.	.
SJ280	adeno	case	63	CC	.	.	.	.	.	.
SJ281	adeno	case	64	CC	0	0	0	1	200	2
SJ282	adeno	case	64	CC	0	0	1	1	500	1
SJ283	adeno	case	64	CC	1	0	0	0	450	1
SJ284	adeno	case	64	CC	0	0	1	1	1000	2
SJ285	adeno	case	64	CC	.	.	.	.	.	.
SJ286	adeno	case	64	CC	0	0	0	1	.	4
SJ287	adeno	case	64	CC	0	0	0	1	800	4
SJ288	adeno	case	64	CC	0	1	0	0	300	1
SJ289	adeno	case	64	CT	.	.	.	.	.	.
SJ290	adeno	case	64	CC	.	.	.	.	.	.
SJ291	adeno	case	65	CC	.	.	.	.	.	.
SJ292	adeno	case	65	CC	.	.	.	.	.	.
SJ293	adeno	case	65	CC	.	.	.	.	.	.
SJ294	adeno	case	65	CC	.	.	.	.	.	.
SJ295	adeno	case	65	CC	.	.	.	.	.	.
SJ296	adeno	case	66	CC	.	.	.	.	.	.
SJ297	adeno	case	66	CC	0	1	0	1	300	2
SJ298	adeno	case	66	CC	0	1	0	1	150	3
SJ299	adeno	case	66	CC	.	.	.	.	.	.
SJ300	adeno	case	66	CC	.	.	.	.	.	.
SJ301	adeno	case	66	CC	.	.	.	.	.	.
SJ302	adeno	case	66	CC	.	.	.	.	.	.
SJ303	adeno	case	66	CC	.	.	.	.	.	.
SJ304	adeno	case	66	CC	.	.	.	.	.	.
SJ305	adeno	case	66	CC	.	.	.	.	.	.
SJ306	adeno	case	67	CC	0	1	0	1	.	3
SJ307	adeno	case	67	CC	0	1	0	0	.	3
SJ308	adeno	case	67	CC	0	0	0	0	500	2
SJ309	adeno	case	67	CC	0	0	0	1	650	3
SJ310	adeno	case	67	CC	.	.	.	.	.	.
SJ311	adeno	case	67	CC	.	.	.	.	.	.
SJ312	adeno	case	67	CC	.	.	.	.	.	.
SJ313	adeno	case	67	CC	0	0	0	1	600	2
SJ314	adeno	case	67	CC	0	0	0	1	300	3
SJ315	adeno	case	67	CC	.	.	.	.	.	.
SJ316	adeno	case	67	CT	0	0	0	0	80	1
SJ317	adeno	case	67	CC	.	.	.	.	.	.
SJ318	adeno	case	67	CC	.	.	.	.	.	.
SJ319	adeno	case	67	CC	.	.	.	.	.	.
SJ320	adeno	case	68	CC	0	0	0	1	.	4
SJ321	adeno	case	68	CT	0	0	0	1	200	2
SJ322	adeno	case	68	CC	1	0	0	1	300	1
SJ323	adeno	case	68	CC	1	0	0	1	800	3
SJ324	adeno	case	68	CC	1	1	0	1	.	2
SJ325	adeno	case	68	CC	1	0	0	1	1500	3
SJ326	adeno	case	68	CC	0	0	0	0	.	3
SJ327	adeno	case	68	CC	0	0	0	0	.	2
SJ328	adeno	case	68	CC	0	1	0	0	0	0
SJ329	adeno	case	68	CC	0	0	0	0	240	3
SJ330	adeno	case	68	CC	.	.	.	.	.	.
SJ331	adeno	case	68	CC	.	.	.	.	.	.
SJ332	adeno	case	68	CC	.	.	.	.	.	.
SJ333	adeno	case	68	CC	0	1	0	1	500	2
SJ334	adeno	case	68	CT	.	.	.	.	.	.
SJ335	adeno	case	68	CC	0	1	0	1	.	3
SJ336	adeno	case	68	CC	1	0	0	1	750	2
SJ337	adeno	case	68	CC	.	.	.	.	.	.
SJ338	adeno	case	68	CT	.	.	.	.	.	.
SJ339	adeno	case	69	CC	0	0	0	1	200	2
SJ340	adeno	case	69	CC	.	.	.	.	.	.
SJ341	adeno	case	70	CT	0	1	0	0	800	1
SJ342	adeno	case	70	CC	1	0	0	0	1000	2
SJ343	adeno	case	70	CC	0	0	1	0	1100	2
SJ344	adeno	case	70	CC	0	0	0	1	1700	4
SJ345	adeno	case	70	CC	.	.	.	.	.	.
SJ346	adeno	case	70	CC	.	.	.	.	.	.
SJ347	adeno	case	70	CC	.	.	.	.	.	.
SJ348	adeno	case	70	CC	.	.	.	.	.	.
SJ349	adeno	case	71	CC	.	.	.	.	.	.
SJ350	adeno	case	71	CC	0	1	1	0	1000	2
SJ351	adeno	case	71	CC	0	0	0	0	210	1
SJ352	adeno	case	71	CC	.	.	.	.	.	.
SJ353	adeno	case	71	CC	.	.	.	.	.	.
SJ354	adeno	case	72	CC	0	0	0	1	100	2
SJ355	adeno	case	72	CT	.	.	.	.	.	.
SJ356	adeno	case	72	CC	.	.	.	.	.	.
SJ357	adeno	case	72	CC	.	.	.	.	.	.
SJ358	adeno	case	73	CC	.	.	.	.	.	.
SJ359	adeno	case	73	CC	.	.	.	.	.	.
SJ360	adeno	case	74	CT	.	.	.	.	.	.
SJ361	adeno	case	74	CC	.	.	.	.	.	.
SJ362	adeno	case	75	CC	.	.	.	.	.	.
SJ363	adeno	case	75	CT	.	.	.	.	.	.
SJ364	adeno	case	75	CC	.	.	.	.	.	.
SJ365	adeno	case	76	CC	.	.	.	.	.	.
SJ366	adeno	case	78	CC	.	.	.	.	.	.
SJ367	adeno	case	78	CC	1	1	1	0	500	3
SJ368	adeno	case	80	CC	.	.	.	.	.	.
SJ369	adeno	case	81	CC	1	0	0	1	600	3
SJ370	adeno	case	81	CC	.	.	.	.	.	.
SJ371	adeno	case	84	CC	.	.	.	.	.	.
SJ372	sq	case	25	CC	.	.	.	.	.	.
SJ373	sq	case	27	CC	1	1	0	1	.	4
SJ374	sq	case	31	CC	.	.	.	.	.	.
SJ375	sq	case	34	CC	0	1	0	0	.	2
SJ376	sq	case	36	CC	0	0	1	1	1700	4
SJ377	sq	case	37	CC	1	1	0	1	.	2
SJ378	sq	case	39	CC	0	0	1	1	.	2
SJ379	sq	case	40	CC	0	0	1	1	200	3
SJ380	sq	case	46	CC	0	1	0	0	.	4
SJ381	sq	case	46	CC	.	.	.	.	.	.
SJ382	sq	case	46	CC	0	1	0	1	700	2
SJ383	sq	case	46	CC	.	.	.	.	.	.
SJ384	sq	case	47	CC	1	1	0	1	.	4
SJ385	sq	case	47	CC	0	0	0	0	600	3
SJ386	sq	case	47	CC	.	.	.	.	.	.
SJ387	sq	case	47	CC	.	.	.	.	.	.
SJ388	sq	case	49	CC	0	0	1	1	500	2
SJ389	sq	case	49	CC	0	0	1	1	700	3
SJ390	sq	case	49	CC	.	.	.	.	.	.
SJ391	sq	case	50	CC	0	1	0	1	.	2
SJ392	sq	case	50	CC	.	.	.	.	.	.
SJ393	sq	case	51	CC	.	.	.	.	.	.
SJ394	sq	case	52	CC	0	0	0	0	500	2
SJ395	sq	case	52	CT	0	1	1	1	800	3
SJ396	sq	case	53	CC	0	0	0	0	350	2
SJ397	sq	case	53	CC	0	0	0	1	400	2
SJ398	sq	case	54	CC	.	.	.	.	.	.
SJ399	sq	case	55	CC	1	0	0	1	.	2
SJ400	sq	case	55	CC	0	1	0	1	800	2
SJ401	sq	case	55	CC	.	.	.	.	.	.
SJ402	sq	case	55	CC	.	.	.	.	.	.
SJ403	sq	case	56	CC	1	0	0	1	.	2
SJ404	sq	case	56	CC	.	.	.	.	.	.
SJ405	sq	case	56	CC	0	0	0	0	700	1
SJ406	sq	case	56	CC	.	.	.	.	.	.
SJ407	sq	case	56	CC	.	.	.	.	.	.
SJ408	sq	case	56	CC	.	.	.	.	.	.
SJ409	sq	case	56	CC	.	.	.	.	.	.
SJ410	sq	case	56	CC	.	.	.	.	.	.
SJ411	sq	case	56	CC	.	.	.	.	.	.
SJ412	sq	case	56	CC	.	.	.	.	.	.
SJ413	sq	case	56	CC	.	.	.	.	.	.
SJ414	sq	case	57	CC	.	.	.	.	.	.
SJ415	sq	case	57	CC	0	0	0	1	600	3
SJ416	sq	case	57	CC	.	.	.	.	.	.
SJ417	sq	case	57	CC	.	.	.	.	.	.
SJ418	sq	case	57	CC	.	.	.	.	.	.
SJ419	sq	case	58	CC	1	1	0	0	480	3
SJ420	sq	case	58	CC	0	0	0	1	1800	2
SJ421	sq	case	58	CC	0	0	0	0	100	2
SJ422	sq	case	58	CC	.	.	.	.	.	.
SJ423	sq	case	59	CC	.	.	.	.	.	.
SJ424	sq	case	60	CT	0	0	0	1	400	4
SJ425	sq	case	60	CC	0	1	0	0	800	3
SJ426	sq	case	61	CC	.	.	.	.	.	.
SJ427	sq	case	62	CC	.	.	.	.	.	.
SJ428	sq	case	62	CC	.	.	.	.	.	.
SJ429	sq	case	62	CC	.	.	.	.	.	.
SJ430	sq	case	63	CC	0	0	1	0	0	0
SJ431	sq	case	63	CC	0	0	0	0	300	2
SJ432	sq	case	63	CC	.	.	.	.	.	.
SJ433	sq	case	65	CC	.	.	.	.	.	.
SJ434	sq	case	65	CC	1	0	0	1	700	3
SJ435	sq	case	65	CC	.	.	.	.	.	.
SJ436	sq	case	65	CC	1	0	0	1	500	4
SJ437	sq	case	65	CT	.	.	.	.	.	.
SJ438	sq	case	66	CC	1	1	0	0	.	4
SJ439	sq	case	66	CC	0	0	0	0	.	3
SJ440	sq	case	66	CC	.	.	.	.	.	.
SJ441	sq	case	67	CC	.	.	.	.	.	.
SJ442	sq	case	67	CC	0	0	0	0	.	2
SJ443	sq	case	67	CC	0	1	0	1	.	2
SJ444	sq	case	67	CC	0	1	0	1	700	4
SJ445	sq	case	67	CC	.	.	.	.	.	.
SJ446	sq	case	68	CC	.	.	.	.	.	.
SJ447	sq	case	68	CC	0	0	0	1	1000	4
SJ448	sq	case	68	CC	.	.	.	.	.	.
SJ449	sq	case	68	CC	1	1	0	1	500	2
SJ450	sq	case	68	CC	.	.	.	.	.	.
SJ451	sq	case	70	CC	0	0	0	1	500	3
SJ452	sq	case	70	CC	.	.	.	.	.	.
SJ453	sq	case	70	CC	.	.	.	.	.	.
SJ454	sq	case	70	CC	.	.	.	.	.	.
SJ455	sq	case	70	CC	.	.	.	.	.	.
SJ456	sq	case	71	CC	1	0	0	1	600	2
SJ457	sq	case	71	CC	0	1	0	1	1800	2
SJ458	sq	case	71	CC	0	0	0	0	200	2
SJ459	sq	case	72	CC	0	1	0	0	370	2
SJ460	sq	case	72	CC	.	.	.	.	.	.
SJ461	sq	case	72	CC	.	.	.	.	.	.
SJ462	sq	case	74	CC	.	.	.	.	.	.
SJ463	sq	case	74	CC	.	.	.	.	.	.
SJ464	sq	case	74	CC	.	.	.	.	.	.
SJ465	sq	case	77	CC	.	.	.	.	.	.
SJ466	sq	case	78	CC	0	1	1	0	1800	3
SJ467	sq	case	81	CC	.	.	.	.	.	.
SJ468	normal	control	24	CC	0	1	0	0	150	2
SJ469	normal	control	24	CC	.	.	.	.	.	.
SJ470	normal	control	24	CT	1	1	0	1	300	2
SJ471	normal	control	24	CC	0	0	0	0	700	2
SJ472	normal	control	25	CC	0	0	0	1	140	2
SJ473	normal	control	27	CC	.	.	.	.	.	.
SJ474	normal	control	27	CT	0	0	0	0	700	3
SJ475	normal	control	28	CC	1	1	0	0	1000	3
SJ476	normal	control	28	CC	1	0	0	1	300	2
SJ477	normal	control	31	CC	.	.	.	.	.	.
SJ478	normal	control	32	CC	.	.	.	.	.	.
SJ479	normal	control	32	CC	0	1	0	1	600	2
SJ480	normal	control	33	CC	.	.	.	.	.	.
SJ481	normal	control	33	CC	.	.	.	.	.	.
SJ482	normal	control	33	CC	.	.	.	.	.	.
SJ483	normal	control	33	CC	0	1	0	0	800	2
SJ484	normal	control	34	CT	.	.	.	.	.	.
SJ485	normal	control	34	CC	.	.	.	.	.	.
SJ486	normal	control	35	CC	.	.	.	.	.	.
SJ487	normal	control	35	CC	.	.	.	.	.	.
SJ488	normal	control	35	CC	0	0	0	1	150	3
SJ489	normal	control	35	CC	0	1	0	0	1500	4
SJ490	normal	control	36	CC	.	.	.	.	.	.
SJ491	normal	control	36	CC	.	.	.	.	.	.
SJ492	normal	control	36	CC	0	0	0	0	350	2
SJ493	normal	control	37	CC	.	.	.	.	.	.
SJ494	normal	control	37	CC	1	0	0	1	300	2
SJ495	normal	control	37	CC	0	0	0	0	50	2
SJ496	normal	control	37	CC	0	1	0	0	1000	2
SJ497	normal	control	37	CC	0	0	0	0	1200	3
SJ498	normal	control	37	CC	0	0	0	1	800	2
SJ499	normal	control	38	CC	0	0	0	1	500	2
SJ500	normal	control	38	CC	0	0	0	1	1200	.
SJ501	normal	control	38	CC	0	0	0	0	0	0
SJ502	normal	control	38	CC	.	.	.	.	.	.
SJ503	normal	control	38	CC	0	0	0	1	110	2
SJ504	normal	control	38	CC	0	0	1	1	500	2
SJ505	normal	control	39	CC	0	0	0	0	2000	3
SJ506	normal	control	39	CC	0	0	0	0	800	2
SJ507	normal	control	39	CC	0	0	0	0	1000	3
SJ508	normal	control	40	CC	1	0	0	1	200	3
SJ509	normal	control	40	CT	0	1	0	1	300	2
SJ510	normal	control	40	CC	1	0	0	0	800	3
SJ511	normal	control	41	CC	1	0	0	1	300	4
SJ512	normal	control	41	CC	1	0	0	0	68	3
SJ513	normal	control	42	CC	0	1	0	1	50	2
SJ514	normal	control	42	CC	0	0	0	0	600	2
SJ515	normal	control	42	CC	0	0	0	0	350	2
SJ516	normal	control	42	CC	1	0	1	1	0	1000
SJ517	normal	control	43	CC	1	1	0	0	1500	4
SJ518	normal	control	43	CC	0	0	0	0	700	3
SJ519	normal	control	43	CC	.	.	.	.	.	.
SJ520	normal	control	43	CC	0	0	0	0	1600	3
SJ521	normal	control	43	CC	.	.	.	.	.	.
SJ522	normal	control	44	CC	.	.	.	.	.	.
SJ523	normal	control	44	CC	.	.	.	.	.	.
SJ524	normal	control	44	CC	.	.	.	.	.	.
SJ525	normal	control	44	CC	.	.	.	.	.	.
SJ526	normal	control	44	CC	.	.	.	.	.	.
SJ527	normal	control	44	CT	.	.	.	.	.	.
SJ528	normal	control	44	CT	0	0	0	0	70	2
SJ529	normal	control	44	CC	0	0	0	0	1500	3
SJ530	normal	control	44	CC	0	0	0	0	100	2
SJ531	normal	control	44	CT	0	0	0	0	1000	3
SJ532	normal	control	44	CC	.	.	.	.	.	.
SJ533	normal	control	45	CC	.	.	.	.	.	.
SJ534	normal	control	45	CC	.	.	.	.	.	.
SJ535	normal	control	45	CC	.	.	.	.	.	.
SJ536	normal	control	45	CC	.	.	.	.	.	.
SJ537	normal	control	45	CC	.	.	.	.	.	.
SJ538	normal	control	45	CC	0	0	0	1	.	3
SJ539	normal	control	45	CC	1	1	0	1	500	4
SJ540	normal	control	45	CC	.	.	.	.	.	.
SJ541	normal	control	45	CC	1	1	0	1	60	2
SJ542	normal	control	46	CC	.	.	.	.	.	.
SJ543	normal	control	46	CC	0	0	0	0	1000	4
SJ544	normal	control	46	CC	.	.	.	.	.	.
SJ545	normal	control	46	CT	.	.	.	.	.	.
SJ546	normal	control	46	CC	.	.	.	.	.	.
SJ547	normal	control	46	CC	1	1	0	1	400	4
SJ548	normal	control	46	CC	1	0	0	1	100	2
SJ549	normal	control	46	CC	0	0	0	0	900	2
SJ550	normal	control	46	CT	0	0	0	0	400	1
SJ551	normal	control	46	CC	0	0	0	1	33	2
SJ552	normal	control	46	CC	0	1	0	1	300	2
SJ553	normal	control	46	CT	0	0	0	0	.	3
SJ554	normal	control	47	CT	.	.	.	.	.	.
SJ555	normal	control	47	CC	0	0	0	0	1000	4
SJ556	normal	control	47	CC	0	0	0	0	800	2
SJ557	normal	control	47	CT	0	1	0	0	100	2
SJ558	normal	control	47	CC	0	0	0	0	1000	4
SJ559	normal	control	47	CC	0	0	0	0	1000	3
SJ560	normal	control	47	CC	0	0	0	1	300	3
SJ561	normal	control	47	CC	0	0	0	1	.	2
SJ562	normal	control	47	CT	1	0	1	1	30	2
SJ563	normal	control	47	CC	0	0	0	1	.	2
SJ564	normal	control	47	CC	0	1	0	1	.	2
SJ565	normal	control	47	CC	0	1	0	0	250	1
SJ566	normal	control	47	CC	.	.	.	.	.	.
SJ567	normal	control	48	CC	.	.	.	.	.	.
SJ568	normal	control	48	CC	0	1	0	0	1000	2
SJ569	normal	control	48	CC	1	0	1	1	250	2
SJ570	normal	control	48	CC	1	0	0	0	740	2
SJ571	normal	control	49	CT	0	1	0	0	300	3
SJ572	normal	control	49	CC	.	.	.	.	.	.
SJ573	normal	control	49	CC	0	0	0	1	100	3
SJ574	normal	control	49	CC	0	0	0	0	1000	3
SJ575	normal	control	49	CT	0	0	0	0	0	0
SJ576	normal	control	49	CC	.	.	.	.	.	.
SJ577	normal	control	49	CC	.	.	.	.	.	.
SJ578	normal	control	49	CC	.	.	.	.	.	.
SJ579	normal	control	49	CC	0	0	0	0	0	0
SJ580	normal	control	50	CC	.	.	.	.	.	.
SJ581	normal	control	50	CC	0	0	0	0	500	2
SJ582	normal	control	50	CC	1	0	0	1	300	2
SJ583	normal	control	50	CT	1	0	0	1	1000	3
SJ584	normal	control	50	CC	.	.	.	.	.	.
SJ585	normal	control	50	CC	.	.	.	.	.	.
SJ586	normal	control	50	CC	.	.	.	.	.	.
SJ587	normal	control	50	CT	0	1	0	1	300	3
SJ588	normal	control	50	CC	1	1	0	1	600	2
SJ589	normal	control	50	CT	0	0	0	0	700	2
SJ590	normal	control	51	CC	.	.	.	.	.	.
SJ591	normal	control	51	CC	.	.	.	.	.	.
SJ592	normal	control	51	CT	.	.	.	.	.	.
SJ593	normal	control	51	CC	.	.	.	.	.	.
SJ594	normal	control	51	CC	.	.	.	.	.	.
SJ595	normal	control	51	CC	0	0	0	1	100	2
SJ596	normal	control	51	CC	0	0	0	1	400	3
SJ597	normal	control	51	CC	0	1	0	1	600	4
SJ598	normal	control	51	CC	0	0	0	1	300	2
SJ599	normal	control	51	CC	0	0	0	1	50	2
SJ600	normal	control	51	CT	0	1	0	1	600	2
SJ601	normal	control	52	CC	0	0	0	1	700	2
SJ602	normal	control	52	CC	.	.	.	.	.	.
SJ603	normal	control	52	CC	.	.	.	.	.	.
SJ604	normal	control	52	CC	0	1	1	1	750	1
SJ605	normal	control	52	CC	0	1	0	0	500	4
SJ606	normal	control	52	CC	0	1	1	0	1800	.
SJ607	normal	control	53	CC	.	.	.	.	.	.
SJ608	normal	control	53	CC	0	1	0	0	1000	3
SJ609	normal	control	53	CC	0	1	0	1	500	2
SJ610	normal	control	53	CC	0	1	0	1	400	3
SJ611	normal	control	53	CC	0	1	0	0	800	2
SJ612	normal	control	53	CC	1	0	1	0	700	3
SJ613	normal	control	53	CC	1	1	0	1	200	3
SJ614	normal	control	54	CC	0	0	0	1	400	2
SJ615	normal	control	54	CC	.	.	.	.	.	.
SJ616	normal	control	54	CC	.	.	.	.	.	.
SJ617	normal	control	54	CC	.	.	.	.	.	.
SJ618	normal	control	54	CC	.	.	.	.	.	.
SJ619	normal	control	54	CC	.	.	.	.	.	.
SJ620	normal	control	54	CC	0	0	0	0	1000	2
SJ621	normal	control	54	CC	0	0	0	0	1500	4
SJ622	normal	control	54	CC	0	1	0	1	400	4
SJ623	normal	control	54	CC	0	0	0	0	1000	4
SJ624	normal	control	54	CC	0	0	0	0	900	3
SJ625	normal	control	54	CT	0	0	0	0	300	2
SJ626	normal	control	55	CC	.	.	.	.	.	.
SJ627	normal	control	55	CC	1	0	0	1	90	2
SJ628	normal	control	55	CC	0	1	0	0	600	3
SJ629	normal	control	55	CC	0	1	0	0	750	3
SJ630	normal	control	55	CC	0	0	0	1	500	2
SJ631	normal	control	55	CC	0	1	0	1	500	3
SJ632	normal	control	55	CC	0	0	1	1	100	2
SJ633	normal	control	55	CC	.	.	.	.	.	.
SJ634	normal	control	55	TT	.	.	.	.	.	.
SJ635	normal	control	55	CC	.	.	.	.	.	.
SJ636	normal	control	56	CC	0	0	0	0	300	2
SJ637	normal	control	56	CC	.	.	.	.	.	.
SJ638	normal	control	56	CC	.	.	.	.	.	.
SJ639	normal	control	56	CC	.	.	.	.	.	.
SJ640	normal	control	56	CC	.	.	.	.	.	.
SJ641	normal	control	56	CC	.	.	.	.	.	.
SJ642	normal	control	56	CT	0	0	0	1	400	2
SJ643	normal	control	56	CC	0	0	0	0	200	3
SJ644	normal	control	56	CC	0	1	0	0	400	3
SJ645	normal	control	56	CC	1	0	0	1	200	3
SJ646	normal	control	56	CC	1	0	0	1	120	2
SJ647	normal	control	56	CC	0	0	0	1	1000	2
SJ648	normal	control	57	CC	0	0	0	0	100	2
SJ649	normal	control	57	CC	0	0	0	0	500	3
SJ650	normal	control	57	CC	0	1	0	0	600	2
SJ651	normal	control	57	CC	0	0	1	0	1000	1
SJ652	normal	control	57	CC	0	0	0	1	200	2
SJ653	normal	control	57	CC	0	0	0	1	1000	3
SJ654	normal	control	57	CC	0	0	0	1	280	2
SJ655	normal	control	58	CC	0	0	0	0	400	2
SJ656	normal	control	58	CC	0	0	0	0	200	1
SJ657	normal	control	58	CC	.	.	.	.	.	.
SJ658	normal	control	58	CC	.	.	.	.	.	.
SJ659	normal	control	58	CC	.	.	.	.	.	.
SJ660	normal	control	58	CC	.	.	.	.	.	.
SJ661	normal	control	58	CC	.	.	.	.	.	.
SJ662	normal	control	58	CC	0	0	1	0	30	2
SJ663	normal	control	58	CC	0	0	0	1	300	1
SJ664	normal	control	58	CC	1	0	0	1	350	2
SJ665	normal	control	58	CC	1	1	0	0	.	.
SJ666	normal	control	58	CT	0	1	0	1	1000	2
SJ667	normal	control	58	CT	0	0	0	1	800	4
SJ668	normal	control	58	CC	1	0	0	1	300	2
SJ669	normal	control	59	CC	0	0	0	0	0	0
SJ670	normal	control	59	CT	0	0	0	1	1000	4
SJ671	normal	control	59	CC	0	0	0	1	150	2
SJ672	normal	control	59	CC	.	.	.	.	.	.
SJ673	normal	control	59	CC	0	0	0	1	0	3
SJ674	normal	control	59	CC	0	0	0	1	600	2
SJ675	normal	control	59	CC	0	1	0	0	1500	4
SJ676	normal	control	59	CT	0	0	0	1	200	2
SJ677	normal	control	59	CC	0	1	0	1	450	3
SJ678	normal	control	59	CC	1	0	0	1	250	2
SJ679	normal	control	59	CC	0	0	0	0	0	0
SJ680	normal	control	59	CT	1	0	0	1	1000	3
SJ681	normal	control	59	CC	1	0	0	1	200	2
SJ682	normal	control	59	CC	1	0	1	1	.	3
SJ683	normal	control	59	CC	.	.	.	.	.	.
SJ684	normal	control	60	CC	0	0	0	0	1000	2
SJ685	normal	control	60	CC	.	.	.	.	.	.
SJ686	normal	control	60	CC	0	1	0	1	800	2
SJ687	normal	control	60	CC	0	0	0	0	350	3
SJ688	normal	control	60	CC	.	.	.	.	.	.
SJ689	normal	control	60	CC	.	.	.	.	.	.
SJ690	normal	control	60	CC	.	.	.	.	.	.
SJ691	normal	control	60	CC	0	0	0	0	400	2
SJ692	normal	control	60	CC	0	0	0	0	500	3
SJ693	normal	control	60	CC	1	1	0	0	200	3
SJ694	normal	control	60	CC	0	0	0	1	250	2
SJ695	normal	control	60	CC	0	0	0	1	700	3
SJ696	normal	control	60	CC	0	0	0	1	250	2
SJ697	normal	control	60	CC	0	0	0	1	700	2
SJ698	normal	control	60	CC	0	0	0	0	700	2
SJ699	normal	control	60	CC	1	0	0	1	.	1
SJ700	normal	control	60	CC	0	1	0	1	100	2
SJ701	normal	control	60	CC	0	0	0	0	900	1
SJ702	normal	control	60	CC	.	.	.	.	.	.
SJ703	normal	control	60	CC	1	0	0	1	200	3
SJ704	normal	control	60	CT	1	0	0	1	180	1
SJ705	normal	control	61	CC	.	.	.	.	.	.
SJ706	normal	control	61	CC	0	1	0	1	350	2
SJ707	normal	control	61	CT	1	0	0	1	150	2
SJ708	normal	control	61	CC	0	0	1	1	300	2
SJ709	normal	control	61	CC	.	.	.	.	.	.
SJ710	normal	control	61	CT	.	.	.	.	.	.
SJ711	normal	control	61	CC	0	0	0	1	350	2
SJ712	normal	control	61	CC	0	0	0	0	300	2
SJ713	normal	control	61	CC	0	1	1	1	150	2
SJ714	normal	control	61	CC	1	0	0	1	500	2
SJ715	normal	control	61	CC	1	0	1	1	.	3
SJ716	normal	control	62	CC	0	0	0	0	500	1
SJ717	normal	control	62	CC	0	0	0	1	100	3
SJ718	normal	control	62	CC	0	0	0	1	1000	1000
SJ719	normal	control	62	CC	0	0	0	1	200	2
SJ720	normal	control	62	CC	0	1	0	0	800	2
SJ721	normal	control	62	CC	0	0	0	1	1000	3
SJ722	normal	control	62	CC	1	0	1	1	0	1000
SJ723	normal	control	62	CC	0	1	0	1	400	2
SJ724	normal	control	62	CC	0	0	0	0	1200	1
SJ725	normal	control	62	CC	0	0	0	1	300	1
SJ726	normal	control	62	CC	.	.	.	.	.	.
SJ727	normal	control	62	CC	.	.	.	.	.	.
SJ728	normal	control	62	CC	1	1	0	1	700	1
SJ729	normal	control	62	CC	1	0	1	1	100	1
SJ730	normal	control	62	CC	.	.	.	.	.	.
SJ731	normal	control	63	CC	0	0	0	1	400	2
SJ732	normal	control	63	CC	.	.	.	.	.	.
SJ733	normal	control	63	CC	.	.	.	.	.	.
SJ734	normal	control	63	CC	.	.	.	.	.	.
SJ735	normal	control	63	CT	.	.	.	.	.	.
SJ736	normal	control	63	CC	0	0	0	0	600	2
SJ737	normal	control	63	CC	0	0	1	0	1600	.
SJ738	normal	control	63	CC	0	0	0	0	1200	4
SJ739	normal	control	63	CC	1	0	0	1	.	3
SJ740	normal	control	63	CT	0	0	0	0	0	0
SJ741	normal	control	63	CC	1	1	1	1	150	3
SJ742	normal	control	64	CC	.	.	.	.	.	.
SJ743	normal	control	64	CC	.	.	.	.	.	.
SJ744	normal	control	64	CT	.	.	.	.	.	.
SJ745	normal	control	64	CC	.	.	.	.	.	.
SJ746	normal	control	64	CC	.	.	.	.	.	.
SJ747	normal	control	64	CC	0	1	0	1	150	2
SJ748	normal	control	64	CC	0	0	0	1	850	1
SJ749	normal	control	64	CT	.	.	.	.	.	.
SJ750	normal	control	64	CC	0	0	0	1	400	2
SJ751	normal	control	64	CC	1	0	0	1	500	2
SJ752	normal	control	64	CC	0	0	1	1	1500	2
SJ753	normal	control	64	CC	0	0	0	1	500	.
SJ754	normal	control	64	CC	0	0	0	0	400	2
SJ755	normal	control	64	CC	0	0	0	0	1500	4
SJ756	normal	control	64	CC	0	0	0	0	500	4
SJ757	normal	control	64	CC	0	0	0	0	.	4
SJ758	normal	control	64	CC	0	0	0	0	0	0
SJ759	normal	control	65	CC	.	.	.	.	.	.
SJ760	normal	control	65	CC	.	.	.	.	.	.
SJ761	normal	control	65	CC	.	.	.	.	.	.
SJ762	normal	control	65	CC	.	.	.	.	.	.
SJ763	normal	control	65	CC	.	.	.	.	.	.
SJ764	normal	control	65	CC	1	0	0	1	1000	4
SJ765	normal	control	65	CC	0	0	1	0	500	2
SJ766	normal	control	65	CC	1	0	0	1	700	2
SJ767	normal	control	65	CC	0	0	0	1	100	4
SJ768	normal	control	65	CC	0	0	1	0	.	.
SJ769	normal	control	65	CC	0	0	0	0	1000	4
SJ770	normal	control	65	CC	.	.	.	.	.	.
SJ771	normal	control	65	CC	0	0	0	0	1000	3
SJ772	normal	control	66	CC	0	0	0	0	800	2
SJ773	normal	control	66	CC	0	0	0	1	250	2
SJ774	normal	control	66	CC	0	0	0	1	1200	.
SJ775	normal	control	66	CC	0	0	0	0	200	1
SJ776	normal	control	66	CC	1	0	0	1	330	1
SJ777	normal	control	66	CT	0	0	0	1	300	2
SJ778	normal	control	66	CC	0	0	0	1	300	3
SJ779	normal	control	66	CC	0	0	0	0	650	3
SJ780	normal	control	66	CT	.	.	.	.	.	.
SJ781	normal	control	66	CC	.	.	.	.	.	.
SJ782	normal	control	66	CC	0	0	0	1	2000	4
SJ783	normal	control	66	CC	0	0	0	0	500	3
SJ784	normal	control	66	CC	.	.	.	.	.	.
SJ785	normal	control	66	CC	.	.	.	.	.	.
SJ786	normal	control	67	CC	.	.	.	.	.	.
SJ787	normal	control	67	CC	.	.	.	.	.	.
SJ788	normal	control	67	CC	.	.	.	.	.	.
SJ789	normal	control	67	CC	.	.	.	.	.	.
SJ790	normal	control	67	CC	.	.	.	.	.	.
SJ791	normal	control	67	CT	0	0	0	0	900	3
SJ792	normal	control	67	CT	.	.	.	.	.	.
SJ793	normal	control	67	CC	.	.	.	.	.	.
SJ794	normal	control	67	CC	.	.	.	.	.	.
SJ795	normal	control	67	CC	1	0	0	1	300	3
SJ796	normal	control	67	CC	0	0	0	1	300	2
SJ797	normal	control	67	CC	0	1	0	1	400	1
SJ798	normal	control	67	CC	0	1	1	1	400	4
SJ799	normal	control	67	CC	1	0	0	1	500	1
SJ800	normal	control	68	CC	.	.	.	.	.	.
SJ801	normal	control	68	CT	.	.	.	.	.	.
SJ802	normal	control	68	CT	.	.	.	.	.	.
SJ803	normal	control	68	CT	.	.	.	.	.	.
SJ804	normal	control	68	CC	0	0	1	1	80	2
SJ805	normal	control	68	CC	0	1	0	0	850	1
SJ806	normal	control	68	CC	0	0	0	0	.	2
SJ807	normal	control	68	CC	0	0	0	0	1200	3
SJ808	normal	control	68	CC	0	0	0	0	1200	4
SJ809	normal	control	68	CC	0	1	0	1	420	2
SJ810	normal	control	68	CC	1	0	0	0	300	2
SJ811	normal	control	68	CC	1	0	0	0	900	2
SJ812	normal	control	68	CC	1	0	0	1	100	4
SJ813	normal	control	68	CC	0	0	0	0	1200	4
SJ814	normal	control	68	CC	0	0	0	0	350	2
SJ815	normal	control	69	CC	.	.	.	.	.	.
SJ816	normal	control	69	CC	.	.	.	.	.	.
SJ817	normal	control	69	CC	.	.	.	.	.	.
SJ818	normal	control	69	CC	0	0	0	1	150	2
SJ819	normal	control	69	CC	.	.	.	.	.	.
SJ820	normal	control	69	CC	0	1	0	0	1000	3
SJ821	normal	control	69	CC	0	0	0	0	500	3
SJ822	normal	control	69	CC	0	0	0	1	350	2
SJ823	normal	control	69	CC	0	1	0	0	200	2
SJ824	normal	control	69	CC	1	0	1	0	700	3
SJ825	normal	control	70	CC	.	.	.	.	.	.
SJ826	normal	control	70	CC	.	.	.	.	.	.
SJ827	normal	control	70	CC	0	1	0	1	300	2
SJ828	normal	control	70	CC	.	.	.	.	.	.
SJ829	normal	control	70	CT	0	0	0	1	200	2
SJ830	normal	control	70	CT	1	1	0	1	450	2
SJ831	normal	control	71	CC	0	0	0	1	500	3
SJ832	normal	control	71	CC	0	1	1	1	150	2
SJ833	normal	control	71	CC	.	.	.	.	.	.
SJ834	normal	control	71	CT	.	.	.	.	.	.
SJ835	normal	control	71	CC	0	1	0	1	300	2
SJ836	normal	control	71	CC	0	0	0	0	0	0
SJ837	normal	control	71	CC	1	0	1	1	600	2
SJ838	normal	control	72	CC	.	.	.	.	.	.
SJ839	normal	control	72	CC	.	.	.	.	.	.
SJ840	normal	control	72	CC	0	0	0	0	.	2
SJ841	normal	control	72	CC	1	0	0	1	500	2
SJ842	normal	control	72	CC	0	0	0	0	0	0
SJ843	normal	control	72	CC	0	0	0	0	0	0
SJ844	normal	control	73	CC	1	0	0	1	400	2
SJ845	normal	control	73	CC	0	1	0	1	300	2
SJ846	normal	control	73	CC	0	0	0	1	200	2
SJ847	normal	control	73	CC	1	0	1	1	1000	4
SJ848	normal	control	73	CC	1	1	1	0	1000	3
SJ849	normal	control	74	CT	0	0	0	0	300	1
SJ850	normal	control	74	CC	0	1	0	0	260	2
SJ851	normal	control	74	CC	0	0	0	1	200	4
SJ852	normal	control	74	CC	.	.	.	.	.	.
SJ853	normal	control	74	CC	0	0	0	0	1200	3
SJ854	normal	control	75	CC	0	0	0	0	1000	3
SJ855	normal	control	75	CC	0	1	1	1	600	3
SJ856	normal	control	76	CC	0	0	0	1	250	2
SJ857	normal	control	77	CC	0	0	0	0	.	3
SJ858	normal	control	79	CC	1	0	0	1	400	2
SJ859	normal	control	79	CC	0	0	0	1	550	2
SJ860	normal	control	82	CC	0	0	0	0	400	3
SJ861	normal	control	82	CC	1	0	0	0	1000	3
SJ862	normal	control	82	CC	0	0	1	1	1500	3
